# Supplementary material for: Differences in the Population Structure of Invasive Streptococcus suis Strains Isolated from Pigs and from Humans in the Netherlands
Source: PLoS One. 2012 May 1;7(5):e33854. doi: 10.1371/journal.pone.0033854 (PMC3341392; doi:10.1371/journal.pone.0033854)
Supplement: Table S1 — Characteristics of Streptococcus suis strains included in the study. (XLS) [file pone.0033854.s001.xls]

## Sheet: Blad1
Table S1 Characteristics of Streptococcus suis strains studied
		Multi Locus Sequence Typing allels
ID number	year of isolation	aroA	cpn60	dpr	gki	mutS	recA	thrA	Sequence type	Clonal Complex	serotype	epf gene type (human isolates only)	host
861160	1986	1	1	5	12	1	10	1	20	20	2	PCR negative	human
870040	1987	1	1	1	1	1	1	1	1	1	2	epf*	human
890267	1989	1	1	1	1	1	1	1	1	1	2	epf*	human
901131	1990	1	61	1	1	1	1	1	134	1	2	epf*	human
902409	1990	1	1	1	1	1	1	1	1	1	2	epf	human
920694	1992	1	1	5	12	1	10	1	20	20	2	PCR negative	human
931260	1993	1	1	5	12	1	10	1	20	20	2	PCR negative	human
940056	1994	1	1	1	1	1	1	1	1	1	2	epf	human
940255	1994	1	1	5	12	1	10	1	20	20	2	PCR negative	human
940430	1994	1	1	1	1	1	1	1	1	1	2	epf*	human
941372	1994	1	1	5	12	1	10	1	20	20	2	PCR negative	human
950136	1995	1	1	5	12	1	10	1	20	20	2	PCR negative	human
971344	1997	1	1	1	1	1	1	1	1	1	2	epf	human
971724	1997	1	1	1	1	1	1	1	1	1	2	epf	human
2000343	2000	1	1	1	1	1	1	1	1	1	2	epf	human
2001171	2000	1	1	5	12	1	10	1	20	20	2	PCR negative	human
2001946	2000	1	1	1	1	1	1	1	1	1	2	epf	human
2011423	2001	1	1	1	1	1	1	1	1	1	2	epf	human
2012092	2001	1	1	5	12	1	10	1	20	20	2	PCR negative	human
2032008	2003	1	1	5	12	1	10	1	20	20	2	PCR negative	human
2051729	2005	1	1	5	12	1	10	1	20	20	2	PCR negative	human
2061238	2006	1	1	1	68	1	1	1	146	1	2	epf	human
2061410	2006	1	1	1	1	1	1	1	1	1	2	epf	human
2071319	2007	1	1	1	1	1	1	1	1	1	2	epf	human
GD-0001	1996	1	1	5	12	1	10	1	20	20	2		pig
GD-0002	1996	5	17	5	12	1	10	4	16	16	9		pig
GD-0004	1997	5	17	5	12	1	10	4	16	16	9		pig
GD-0005	1998	5	17	5	12	1	10	4	16	16	9		pig
GD-0006	1998	5	17	5	12	1	10	4	16	16	9		pig
GD-0007	1999	5	17	5	12	1	10	4	16	16	9		pig
GD-0008	1999	2	30	5	34	31	3	25	28	27	1/2		pig
GD-0009	1999	5	17	5	12	1	10	4	16	16	9		pig
GD-0010	1999	1	1	1	1	1	1	1	1	1	2		pig
GD-0011	1999	5	1	5	12	1	10	1	147	20	9		pig
GD-0012	2007	5	17	1	12	2	10	4	157	S	9		pig
GD-0013	2000	1	1	1	1	1	1	1	1	1	2		pig
GD-0014	2000	1	1	1	1	1	1	1	1	1	2		pig
GD-0015	2000	43	75	49	31	76	65	58	183	S	NT*		pig	* Non-typeable, poly-agglutination
GD-0016	2000	1	1	1	1	1	1	1	1	1	2		pig
GD-0017	2000	1	1	1	1	1	1	1	1	1	2		pig
GD-0018	2000	5	17	5	12	1	10	4	16	16	9		pig
GD-0019	2000	5	17	5	12	1	10	4	16	16	9		pig
GD-0020	2001	5	17	5	12	1	10	4	16	16	9		pig
GD-0021	2001	5	17	5	12	1	10	4	16	16	9		pig
GD-0022	2001	76	100	5	95	93	38	16	219	S	9		pig
GD-0023	2001	1	1	1	1	1	1	1	1	1	1		pig
GD-0024	2001	5	17	5	12	1	10	4	16	16	9		pig
GD-0025	2001	1	1	1	1	1	1	1	1	1	2		pig
GD-0026	2001	1	1	1	1	1	1	1	1	1	2		pig
GD-0027	2002	17	99	21	4	11	6	8	218	S	7		pig
GD-0028	2002	5	17	5	12	1	10	4	16	16	9		pig
GD-0029	2002	5	17	5	12	1	10	4	16	16	9		pig
GD-0030	2002	5	17	5	12	1	10	4	16	16	9		pig
GD-0031	2002	8	30	5	34	30	3	25	29	29	7		pig
GD-0032	2002	1	12	1	1	6	21	21	13	13	1		pig
GD-0033	2002	5	17	5	12	1	10	4	16	16	9		pig
GD-0034	2002	5	17	5	12	1	10	4	16	16	9		pig
GD-0035	2002	1	1	1	19	1	1	1	148	1	9		pig
GD-0036	2002	1	1	5	1	1	1	1	156	1	1		pig
GD-0037	2002	8	30	5	34	30	3	25	29	29	2		pig
GD-0038	2002	5	62	5	12	1	10	4	136	16	7		pig
GD-0039	2002	58	74	49	7	75	64	57	182	S	9		pig
GD-0040	2002	8	8	5	12	1	10	4	15	16	9		pig
GD-0041	2003	5	17	5	12	1	10	4	16	16	9		pig
GD-0042	2003	5	17	5	12	1	10	4	16	16	9		pig
GD-0044	2003	5	17	5	12	1	10	4	16	16	9		pig
GD-0046	2003	5	17	5	12	1	10	4	16	16	9		pig
GD-0047	2003	5	17	5	12	1	10	4	16	16	9		pig
GD-0048	2003	5	17	5	12	1	10	4	16	16	9		pig
GD-0049	2003	1	1	1	1	1	1	1	1	1	2		pig
GD-0050	2003	8	8	5	12	1	10	4	15	16	3		pig
GD-0051	2003	5	62	5	12	1	10	4	136	16	9		pig
GD-0052	2003	5	17	5	12	1	10	4	16	16	9		pig
GD-0053	2003	1	12	1	1	6	21	21	13	13	1		pig
GD-0054	2004	5	17	5	12	1	10	4	16	16	9		pig
GD-0055	2004	5	17	5	12	1	10	4	16	16	9		pig
GD-0056	2004	5	17	5	12	1	10	4	16	16	9		pig
GD-0057	2004	8	1	5	12	1	10	1	17	20	4		pig
GD-0058	2004	5	17	5	12	1	10	4	16	16	9		pig
GD-0059	2004	1	1	1	1	1	1	1	1	1	2		pig
GD-0060	2004	5	17	5	12	1	10	4	16	16	9		pig
GD-0061	2004	8	30	5	12	64	3	25	150	S	7		pig
GD-0062	2004	5	17	5	12	1	10	4	16	16	9		pig
GD-0063	2004	8	8	5	12	1	10	4	15	16	3		pig
GD-0064	2004	5	17	5	12	1	10	4	16	16	9		pig
GD-0065	2004	1	1	1	1	1	1	1	1	1	2		pig
GD-0066	2004	5	17	5	12	1	10	4	16	16	9		pig
GD-0067	2004	8	30	5	34	30	3	25	29	29	7		pig
GD-0068	2005	5	17	5	12	1	10	4	16	16	9		pig
GD-0069	2005	5	17	5	12	1	10	4	16	16	9		pig
GD-0070	2005	8	30	5	34	30	3	25	29	29	7		pig
GD-0071	2005	5	17	5	12	1	10	4	16	16	9		pig
GD-0072	2005	5	17	5	71	1	10	4	155	16	9		pig
GD-0073	2005	8	1	5	12	1	10	1	17	20	4		pig
GD-0074	2005	5	17	5	12	1	10	4	16	16	9		pig
GD-0075	2005	5	17	5	12	1	10	4	16	16	9		pig
GD-0076	2005	5	17	5	12	1	10	4	16	16	9		pig
GD-0077	2005	1	1	1	1	1	1	1	1	1	2		pig
GD-0078	2005	5	17	5	12	1	10	4	16	16	9		pig
GD-0079	2005	5	17	5	70	1	10	4	151	16	9		pig
GD-0080	2005	5	62	5	12	1	10	4	136	16	9		pig
GD-0081	2005	5	17	5	12	1	10	4	16	16	9		pig
GD-0082	2005	5	17	5	12	1	10	4	16	16	9		pig
GD-0083	2006	5	17	5	12	1	10	4	16	16	9		pig
GD-0084	2006	5	17	5	12	1	10	4	16	16	9		pig
GD-0085	2006	5	17	5	12	1	10	4	16	16	9		pig
GD-0086	2006	1	1	1	1	1	1	1	1	1	2		pig
GD-0087	2006	5	62	5	12	1	10	4	136	16	9		pig
GD-0088	2006	5	17	5	12	1	10	5	152	16	9		pig
GD-0089	2006	1	1	1	1	1	1	1	1	1	2		pig
GD-0090	2006	1	1	1	1	1	1	1	1	1	2		pig
GD-0091	2006	1	1	1	1	1	1	1	1	1	2		pig
GD-0092	2006	1	1	1	1	1	1	1	1	1	2		pig
GD-0093	2006	1	1	1	1	1	1	1	1	1	9		pig
GD-0094	2006	8	30	5	34	30	3	25	29	29	7		pig
GD-0095	2006	1	1	1	1	1	1	1	1	1	2		pig
GD-0096	2006	1	1	5	12	1	10	1	20	20	2		pig
GD-0097	2006	5	17	5	12	1	10	4	16	16	9		pig
GD-0098	2006	8	1	5	12	1	10	1	17	20	4		pig
9401240	2006	48	33	30	66	33	55	27	220	S	9		pig
9402159	2006	1	12	1	1	6	21	21	13	13	1		pig
9402372	2006	5	17	5	12	1	10	4	16	16	9		pig
9406160	2006	5	17	5	12	1	10	4	16	16	9		pig
9501632	2006	18	8	24	12	1	10	4	87	16	8		pig
12v457	2006	8	30	5	34	30	3	25	29	29	7		pig
GD-0099	2007	1	1	1	1	1	1	1	1	1	2		pig
GD-0100	2007	5	17	5	12	1	10	4	16	16	9		pig
GD-0101	2007	1	1	1	1	1	1	1	1	1	1/2		pig
GD-0102	2007	5	17	5	12	1	10	4	16	16	9		pig
GD-0104	2007	5	17	5	12	1	10	4	16	16	9		pig
GD-0105	2007	8	21	36	78	44	22	12	184	S	9		pig
GD-0106	2007	5	17	2	12	1	10	4	154	16	9		pig
GD-0107	2007	1	1	1	1	1	1	1	1	1	2		pig
GD-0108	2007	1	12	1	69	6	21	21	149	13	1		pig
GD-0109	2007	1	1	1	1	1	1	1	1	1	2		pig
GD-0110	1999	1	1	1	1	1	1	1	1	1	2		pig
GD-0111	2007	5	62	5	12	1	10	4	136	16	9		pig
GD-0112	2007	18	17	5	12	1	10	4	198	16	8		pig
GD-0113	2008	1	1	1	1	1	1	1	1	1	1		pig
GD-0114	2008	1	1	1	1	1	1	1	1	1	2		pig
GD-0115	2008	5	17	5	12	1	10	4	16	16	9		pig
GD-0116	2008	1	1	1	1	1	1	1	1	1	2		pig
GD-0117	2008	5	17	5	12	1	10	4	16	16	9		pig
GD-0118	2008	1	1	1	1	1	1	1	1	1	2		pig
GD-0119	2008	1	1	5	12	1	10	1	20	20	2		pig
GD-0120	2008	18	1	5	60	1	10	50	153	S	7		pig
GD-0121	2008	5	17	5	12	1	10	4	16	16	9		pig
GD-0122	2008	5	17	5	12	1	10	4	16	16	9		pig
